# Supplementary material for: Water stress reduces cellulose deposition in the cell wall and increases wax content, resulting in decreased fiber quality
Source: Front Plant Sci. 2025 Jul 1;16:1611390. doi: 10.3389/fpls.2025.1611390 (PMC12261924; doi:10.3389/fpls.2025.1611390)
Supplement: Supplementary file 2 [file SupplementaryFile2.xlsx]

## Sheet: Fig. 1
position	year	month	day	Daily average temperature (℃)	Daily maximum temperature (℃)	Daily lowest temperature (℃)	Preciption (mm)	position	year	month	day	Daily average temperature (℃)	Daily maximum temperature (℃)	Daily lowest temperature (℃)	Preciption (mm)			Daily average temperature (℃)	Preciption (mm)
Shihezi	2023	Apr.	1	4.9	10.6	-1.2	0	Shihezi	2024	Apr.	1	6.5	8.3	5	0		2023	19.6533	211.6
Shihezi	2023	Apr.	2	1.4	8.4	-5.6	0	Shihezi	2024	Apr.	2	8.9	14.8	4.2	0
Shihezi	2023	Apr	3	2.3	6.2	-1.8	0	Shihezi	2024	Apr	3	9.4	17.2	1.7	9.8		2024	20.1136	401.2
Shihezi	2023	Apr	4	4	10.6	-3.6	0	Shihezi	2024	Apr	4	10	15.6	6.1	11
Shihezi	2023	Apr	5	4.2	14.2	-5.7	0	Shihezi	2024	Apr	5	10	16.8	2.3	0
Shihezi	2023	Apr	6	7.1	17.6	-3.2	0	Shihezi	2024	Apr	6	11.2	18	3.3	0
Shihezi	2023	Apr	7	11.7	20.9	3.3	0	Shihezi	2024	Apr	7	14.3	21.5	7.8	0
Shihezi	2023	Apr	8	15.3	22.1	8.5	0	Shihezi	2024	Apr	8	16.9	22.1	12.1	0
Shihezi	2023	Apr	9	11.1	20.6	7.3	1.2	Shihezi	2024	Apr	9	16.1	25.9	6.4	4.1
Shihezi	2023	Apr	10	11.4	17.5	5.9	0	Shihezi	2024	Apr	10	14.2	23.3	9.2	10.9
Shihezi	2023	Apr	11	12.1	19.9	5.7	2.2	Shihezi	2024	Apr	11	14.1	20.6	8.2	0
Shihezi	2023	Apr	12	12.7	18.9	7.9	2.2	Shihezi	2024	Apr	12	9.4	19.5	5.5	0.4
Shihezi	2023	Apr	13	12.8	19.5	5	0	Shihezi	2024	Apr	13	6.9	12.1	1.6	0
Shihezi	2023	Apr	14	13	22.5	3.6	0	Shihezi	2024	Apr	14	9.7	17.5	2.4	0
Shihezi	2023	Apr	15	16.8	28.7	6.8	1.6	Shihezi	2024	Apr	15	14.7	22.2	6.6	0
Shihezi	2023	Apr	16	16.2	27	12.6	8	Shihezi	2024	Apr	16	16.2	23.4	8.1	0.1
Shihezi	2023	Apr	17	13.5	20.8	6.9	5.8	Shihezi	2024	Apr	17	14	21.2	12.3	7.9
Shihezi	2023	Apr	18	8.4	15.4	4.7	29.9	Shihezi	2024	Apr	18	17.1	23.8	11.1	0
Shihezi	2023	Apr	19	6.8	11.7	2.5	1.9	Shihezi	2024	Apr	19	18.6	25.9	11.6	0
Shihezi	2023	Apr	20	7.9	14.4	0.7	0	Shihezi	2024	Apr	20	19.9	28	11.3	0
Shihezi	2023	Apr	21	9.5	16.5	1.4	0	Shihezi	2024	Apr	21	19.9	26.6	12.2	0
Shihezi	2023	Apr	22	9.4	15.6	5.2	0	Shihezi	2024	Apr	22	19.3	27.8	9.1	0
Shihezi	2023	Apr	23	11.6	18.6	4.8	0	Shihezi	2024	Apr	23	20.4	28.3	13.1	0
Shihezi	2023	Apr	24	13.5	22.4	3.4	0	Shihezi	2024	Apr	24	18.6	27.3	10.7	0
Shihezi	2023	Apr	25	15.3	20.9	10.8	0	Shihezi	2024	Apr	25	17	25	11.3	10.8
Shihezi	2023	Apr	26	15.6	21.5	7.4	0	Shihezi	2024	Apr	26	9.3	20.9	3.3	20.2
Shihezi	2023	Apr	27	17.7	23.9	10.5	0	Shihezi	2024	Apr	27	9.5	14	5	0
Shihezi	2023	Apr	28	18.4	27.4	7.5	0	Shihezi	2024	Apr	28	11.1	18	4.8	0
Shihezi	2023	Apr	29	19	28.4	8.6	0	Shihezi	2024	Apr	29	14.3	22.1	5.7	0
Shihezi	2023	Apr	30	22.9	29.2	14.4	0.1	Shihezi	2024	Apr	30	17.3	24.9	8.6	0
Shihezi	2023	May.	1	19	25.5	14.6	2.3	Shihezi	2024	May.	1	19.5	27.2	11.6	0.5
Shihezi	2023	May.	2	10.9	18.9	7.4	0	Shihezi	2024	May.	2	18.8	26	12.5	0.7
Shihezi	2023	May	3	8.5	12.6	6.3	0	Shihezi	2024	May	3	16.9	25.3	7.5	0
Shihezi	2023	May	4	7.5	11.7	3.4	0	Shihezi	2024	May	4	20.8	29	14.2	0
Shihezi	2023	May	5	9.4	15	3.5	0.2	Shihezi	2024	May	5	22.8	31.1	14.2	0
Shihezi	2023	May	6	11.4	16.7	5.8	0	Shihezi	2024	May	6	24.5	30.1	21.8	0
Shihezi	2023	May	7	11.6	15.8	7.2	0	Shihezi	2024	May	7	20.9	26.3	17.8	0
Shihezi	2023	May	8	14.6	21.9	8.2	0	Shihezi	2024	May	8	23.4	30.1	16.9	0.9
Shihezi	2023	May	9	21.1	27.5	14.3	0	Shihezi	2024	May	9	22.7	28.9	14.7	0.9
Shihezi	2023	May	10	22.2	29.7	11.5	0	Shihezi	2024	May	10	22.9	34.1	11.7	0
Shihezi	2023	May	11	22.9	32.7	11.1	0	Shihezi	2024	May	11	25.8	34.8	15.6	0
Shihezi	2023	May	12	25.1	33.8	15.5	0	Shihezi	2024	May	12	25	33.9	20.1	0
Shihezi	2023	May	13	27.6	33	23.1	0	Shihezi	2024	May	13	24.9	29.1	20.5	0
Shihezi	2023	May	14	24.9	31.6	19.5	0	Shihezi	2024	May	14	24.1	27.9	21.1	0
Shihezi	2023	May	15	19.9	27.9	15.5	8.6	Shihezi	2024	May	15	25.1	33.9	15.6	0
Shihezi	2023	May	16	18.2	23.8	14.4	3	Shihezi	2024	May	16	28.6	36.5	18.2	0
Shihezi	2023	May	17	20.7	27.8	13.6	0	Shihezi	2024	May	17	24	35.1	20.4	0
Shihezi	2023	May	18	21.7	29.2	14.8	0	Shihezi	2024	May	18	23.6	29.1	18.5	1.2
Shihezi	2023	May	19	21.8	27.7	17.5	0	Shihezi	2024	May	19	25.3	31.7	18.1	1.5
Shihezi	2023	May	20	20.4	25.9	16.2	0.4	Shihezi	2024	May	20	26.5	32	20.6	4.7
Shihezi	2023	May	21	20.6	27.2	15.1	1.1	Shihezi	2024	May	21	18.4	30.4	15.7	8.8
Shihezi	2023	May	22	18	26.8	12.7	1.2	Shihezi	2024	May	22	20.2	26.9	13.4	0
Shihezi	2023	May	23	20.9	26.1	15.3	0.1	Shihezi	2024	May	23	19.5	25.8	15.7	0.5
Shihezi	2023	May	24	21.8	27.7	13.3	0	Shihezi	2024	May	24	19.5	26.2	13.7	0.1
Shihezi	2023	May	25	20.4	26.8	17	0	Shihezi	2024	May	25	20.1	25.7	15.4	0
Shihezi	2023	May	26	22.8	28.1	17.5	0	Shihezi	2024	May	26	20.8	27.3	14.4	10.9
Shihezi	2023	May	27	21.5	28.6	12.9	0	Shihezi	2024	May	27	15.8	22.8	11.5	10.9
Shihezi	2023	May	28	21.4	27.5	15.8	2.9	Shihezi	2024	May	28	18.7	27.7	8.9	0
Shihezi	2023	May	29	16.7	22	12.6	2.9	Shihezi	2024	May	29	20.1	27	13.8	0
Shihezi	2023	May	30	19.3	25.8	12.5	0	Shihezi	2024	May	30	20.4	25.1	17	0
Shihezi	2023	May	31	21.8	27.7	16.5	0	Shihezi	2024	May	31	22.3	28.6	15.2	0
Shihezi	2023	Jun.	1	21.2	27.1	14	0	Shihezi	2024	Jun.	1	24.4	30.7	15.6	0
Shihezi	2023	Jun.	2	21.4	28.3	12.6	0	Shihezi	2024	Jun.	2	23.8	31.7	17	0
Shihezi	2023	Jun	3	22.1	31.5	12	0	Shihezi	2024	Jun	3	22.7	29.4	17.6	0.4
Shihezi	2023	Jun	4	24.2	33.5	13.3	0	Shihezi	2024	Jun	4	20.4	25.3	14.2	0.4
Shihezi	2023	Jun	5	25.8	35.9	14.4	0	Shihezi	2024	Jun	5	21.7	28.5	14.1	0
Shihezi	2023	Jun	6	27.5	37.8	16.8	0	Shihezi	2024	Jun	6	23.9	31.5	14.1	0
Shihezi	2023	Jun	7	29	39.2	18.7	0	Shihezi	2024	Jun	7	25.3	33.2	14.6	0
Shihezi	2023	Jun	8	28.7	37.9	22	0	Shihezi	2024	Jun	8	28.2	34.5	20.6	0
Shihezi	2023	Jun	9	31.7	38.8	22.6	0	Shihezi	2024	Jun	9	27	33.9	19	0
Shihezi	2023	Jun	10	31.9	40.8	20.1	0	Shihezi	2024	Jun	10	28.6	35	21.1	0
Shihezi	2023	Jun	11	29.4	39.3	23	0	Shihezi	2024	Jun	11	28	34.3	22.4	0
Shihezi	2023	Jun	12	27.5	33.2	23	0	Shihezi	2024	Jun	12	28.6	33	22.8	0
Shihezi	2023	Jun	13	26	33.4	17.2	0	Shihezi	2024	Jun	13	25.7	31.2	21.4	0.1
Shihezi	2023	Jun	14	25.3	32.5	20.6	0	Shihezi	2024	Jun	14	22.4	29.4	18.7	2.9
Shihezi	2023	Jun	15	24.4	28.6	20.9	0	Shihezi	2024	Jun	15	24	29.7	17.9	0
Shihezi	2023	Jun	16	25.3	30	19.1	0	Shihezi	2024	Jun	16	24.6	31	17.1	6.2
Shihezi	2023	Jun	17	25	32.1	14.5	0	Shihezi	2024	Jun	17	23.9	29.4	18	6.7
Shihezi	2023	Jun	18	26.2	36.4	17	0	Shihezi	2024	Jun	18	26.5	31.3	20.5	0.5
Shihezi	2023	Jun	19	27	37.6	19	0	Shihezi	2024	Jun	19	25.2	30.9	22.9	17.7
Shihezi	2023	Jun	20	29.7	36.7	22.5	0	Shihezi	2024	Jun	20	23.2	28.5	14.5	17.7
Shihezi	2023	Jun	21	27.2	34.2	21.2	0.1	Shihezi	2024	Jun	21	24.2	32	14.2	0
Shihezi	2023	Jun	22	27.7	33.6	22.2	4.8	Shihezi	2024	Jun	22	26.2	34.9	15.8	0
Shihezi	2023	Jun	23	24.8	32.2	18.3	4.7	Shihezi	2024	Jun	23	27.1	35.3	19.6	0
Shihezi	2023	Jun	24	21.3	30.7	17.8	11.6	Shihezi	2024	Jun	24	30.2	36.7	24.6	0
Shihezi	2023	Jun	25	21.5	28.9	14	1.8	Shihezi	2024	Jun	25	29.4	35.3	26.7	0.2
Shihezi	2023	Jun	26	19.4	27.8	17.6	0.4	Shihezi	2024	Jun	26	29.1	33.9	23	0
Shihezi	2023	Jun	27	22.4	31.5	11.4	0	Shihezi	2024	Jun	27	29.8	36	21.7	0
Shihezi	2023	Jun	28	25.3	33.2	16.4	0.2	Shihezi	2024	Jun	28	31.4	37.1	25.6	0
Shihezi	2023	Jun	29	25.1	30.2	20.3	4.5	Shihezi	2024	Jun	29	33.4	37.8	26.5	0
Shihezi	2023	Jun	30	21	27.4	14.1	4.3	Shihezi	2024	Jun	30	27.1	37.7	24.4	0
Shihezi	2023	Jul.	1	21.2	27.6	16.5	1.4	Shihezi	2024	Jul.	1	27.3	31.4	23.7	0.2
Shihezi	2023	Jul.	2	24.3	29.3	16.1	1.4	Shihezi	2024	Jul.	2	21.7	30.2	18.4	0.8
Shihezi	2023	Jul	3	25.8	34.6	13.2	0	Shihezi	2024	Jul	3	24.3	29.9	17.5	0
Shihezi	2023	Jul	4	25.4	34.7	16.8	0	Shihezi	2024	Jul	4	23.7	30.9	15.3	0
Shihezi	2023	Jul	5	25	32.7	17.1	0	Shihezi	2024	Jul	5	23.4	30	17.5	0
Shihezi	2023	Jul	6	26.8	34	18.7	0.7	Shihezi	2024	Jul	6	20.6	27.2	16.9	9.6
Shihezi	2023	Jul	7	25.9	33	20.3	0.7	Shihezi	2024	Jul	7	23.3	31.4	14.3	1.2
Shihezi	2023	Jul	8	24.4	30.7	21.4	0.4	Shihezi	2024	Jul	8	25.6	33.6	16	0
Shihezi	2023	Jul	9	24.1	27.9	21.4	1.9	Shihezi	2024	Jul	9	26.3	31.7	22.6	1.5
Shihezi	2023	Jul	10	24.3	30.3	19.5	1.9	Shihezi	2024	Jul	10	25.4	31.5	19.6	1.5
Shihezi	2023	Jul	11	25.7	30.6	18.7	0	Shihezi	2024	Jul	11	25.1	31	20.1	0
Shihezi	2023	Jul	12	26.1	32.5	17	0	Shihezi	2024	Jul	12	25.7	33.2	18.3	0
Shihezi	2023	Jul	13	27	36.8	16.1	0	Shihezi	2024	Jul	13	26.6	35	16.7	0
Shihezi	2023	Jul	14	28.3	38.7	17.4	0	Shihezi	2024	Jul	14	28	36.3	17.9	0
Shihezi	2023	Jul	15	30.3	40.2	19.3	0	Shihezi	2024	Jul	15	28.9	35.8	22.4	0
Shihezi	2023	Jul	16	29.2	39.3	23.9	0	Shihezi	2024	Jul	16	27.9	34.4	24.2	1.5
Shihezi	2023	Jul	17	28.3	34.4	21.8	0.2	Shihezi	2024	Jul	17	26.1	31.6	20.1	1.5
Shihezi	2023	Jul	18	29.1	38.2	19.1	0	Shihezi	2024	Jul	18	25.3	33.5	20.1	3.1
Shihezi	2023	Jul	19	30.2	39.2	21.4	0	Shihezi	2024	Jul	19	24.5	30.8	19.4	3.1
Shihezi	2023	Jul	20	25.2	37.5	22.6	0	Shihezi	2024	Jul	20	25.7	33.1	17.8	0
Shihezi	2023	Jul	21	27.2	35.4	18.5	0	Shihezi	2024	Jul	21	27.1	33.2	20.2	0
Shihezi	2023	Jul	22	30	36	25.1	0	Shihezi	2024	Jul	22	26.4	32.3	20	0
Shihezi	2023	Jul	23	29	38.6	19.8	0	Shihezi	2024	Jul	23	26.9	34.6	18.5	0
Shihezi	2023	Jul	24	29.8	36.5	23.7	0	Shihezi	2024	Jul	24	27	36	20	0
Shihezi	2023	Jul	25	28.2	37.1	19.3	0	Shihezi	2024	Jul	25	28.6	33.6	24.2	0
Shihezi	2023	Jul	26	28.1	40.7	17.7	0	Shihezi	2024	Jul	26	28.2	35.1	19.8	0
Shihezi	2023	Jul	27	29.3	40.3	19.6	0	Shihezi	2024	Jul	27	29.8	37.7	21.3	0
Shihezi	2023	Jul	28	29.6	37	27	0	Shihezi	2024	Jul	28	31.1	37.8	22.9	0
Shihezi	2023	Jul	29	25.9	29.8	22.1	0	Shihezi	2024	Jul	29	31.5	37.2	25	0
Shihezi	2023	Jul	30	25.8	33.9	16	0	Shihezi	2024	Jul	30	30.2	36.6	24.4	0.9
Shihezi	2023	Jul	31	26.2	36.3	15.2	0	Shihezi	2024	Jul	31	26.1	34	22.3	1.1
Shihezi	2023	Aug.	1	27.6	34.4	21.3	0	Shihezi	2024	Aug.	1	27.5	34.3	19.5	0
Shihezi	2023	Aug.	2	29.3	37.4	18.8	0	Shihezi	2024	Aug.	2	28.1	36.3	18.6	0
Shihezi	2023	Aug	3	28	36	21.6	0	Shihezi	2024	Aug	3	30.8	37.6	22.6	0
Shihezi	2023	Aug	4	27	35.9	18	0	Shihezi	2024	Aug	4	30.3	35.6	22.5	0
Shihezi	2023	Aug	5	27.9	36.5	20.6	0	Shihezi	2024	Aug	5	30.2	36.1	21.4	0
Shihezi	2023	Aug	6	28.2	37	20.2	0	Shihezi	2024	Aug	6	27	33.6	20.6	0
Shihezi	2023	Aug	7	25.9	34.6	19.1	0.1	Shihezi	2024	Aug	7	26.7	30.6	24.3	0
Shihezi	2023	Aug	8	22.6	29.6	20.3	0.9	Shihezi	2024	Aug	8	27.8	34.6	21	0
Shihezi	2023	Aug	9	23.4	31.7	15.2	0	Shihezi	2024	Aug	9	29.1	36.7	22.3	0
Shihezi	2023	Aug	10	27.4	35.2	18.9	0	Shihezi	2024	Aug	10	27.8	34.8	20.2	0
Shihezi	2023	Aug	11	26.2	34.4	18.3	1.9	Shihezi	2024	Aug	11	26.3	31.9	22.5	4.8
Shihezi	2023	Aug	12	25.1	30.7	21.7	2.9	Shihezi	2024	Aug	12	23.8	29.5	18.2	4.2
Shihezi	2023	Aug	13	22.5	28.6	16.9	1	Shihezi	2024	Aug	13	24.3	31.6	17.7	0
Shihezi	2023	Aug	14	17	27.4	15.3	2	Shihezi	2024	Aug	14	25.5	33.5	16.7	0
Shihezi	2023	Aug	15	18.1	23.9	13.2	0	Shihezi	2024	Aug	15	28.3	35.9	21.3	0
Shihezi	2023	Aug	16	19.8	27.9	12.8	0	Shihezi	2024	Aug	16	28.3	37.3	19	0
Shihezi	2023	Aug	17	21.5	30.5	12.6	0	Shihezi	2024	Aug	17	28.3	35	22.5	0
Shihezi	2023	Aug	18	22.3	32	12.1	0	Shihezi	2024	Aug	18	26.8	32.1	22.2	4.7
Shihezi	2023	Aug	19	24.9	32.9	17.9	0	Shihezi	2024	Aug	19	20.9	25.2	18.3	9.7
Shihezi	2023	Aug	20	23.3	32	15.8	0	Shihezi	2024	Aug	20	21.6	27.6	16.9	0
Shihezi	2023	Aug	21	25	32.3	15.6	0	Shihezi	2024	Aug	21	23	30.6	15.5	0
Shihezi	2023	Aug	22	24.5	34.9	15.1	0	Shihezi	2024	Aug	22	25.7	32.3	19	0
Shihezi	2023	Aug	23	26.4	33.4	19.6	0	Shihezi	2024	Aug	23	23.9	32.3	17.3	0
Shihezi	2023	Aug	24	26.3	33.3	17.9	0	Shihezi	2024	Aug	24	27.7	33.4	22.2	0
Shihezi	2023	Aug	25	26.1	36.3	16.1	0	Shihezi	2024	Aug	25	24.7	32.3	19.1	4.4
Shihezi	2023	Aug	26	26.7	37.2	15.9	0	Shihezi	2024	Aug	26	21.6	28.2	17.3	0
Shihezi	2023	Aug	27	24.8	34.9	16.9	0	Shihezi	2024	Aug	27	23.1	30	16.5	0
Shihezi	2023	Aug	28	24.6	29.7	20.5	0	Shihezi	2024	Aug	28	23.7	30.9	16.7	0
Shihezi	2023	Aug	29	21.9	24.7	19	0	Shihezi	2024	Aug	29	21.3	29.7	16.7	9
Shihezi	2023	Aug	30	24	30.2	16.7	0	Shihezi	2024	Aug	30	21.3	27	16.7	4.6
Shihezi	2023	Aug	31	23.3	33.8	15.3	0	Shihezi	2024	Aug	31	21.3	29.2	13.1	0
Shihezi	2023	Sep.	1	22.6	28.1	17	0	Shihezi	2024	Sep.	1	20.7	30.1	12	0
Shihezi	2023	Sep.	2	22	29.6	15.1	0	Shihezi	2024	Sep.	2	18.1	27.1	12.9	17.2
Shihezi	2023	Sep	3	24.4	32.4	15.1	0	Shihezi	2024	Sep	3	16.3	21.7	12.3	3.2
Shihezi	2023	Sep	4	21.1	30.3	16.7	2.4	Shihezi	2024	Sep	4	16.3	26.1	7.3	0
Shihezi	2023	Sep	5	18.7	23.7	14.9	2.6	Shihezi	2024	Sep	5	18.7	27	10.4	0
Shihezi	2023	Sep	6	18.5	27.6	9	0	Shihezi	2024	Sep	6	20.8	28	13.9	0
Shihezi	2023	Sep	7	20.4	28.6	10.4	0	Shihezi	2024	Sep	7	14.9	26.4	11.4	28
Shihezi	2023	Sep	8	18.8	29	10.6	0	Shihezi	2024	Sep	8	14.9	21.6	7.1	1.4
Shihezi	2023	Sep	9	22.7	31	13.9	0	Shihezi	2024	Sep	9	15.1	23.4	6.9	0
Shihezi	2023	Sep	10	22.9	33	13.8	0	Shihezi	2024	Sep	10	16.2	24	8.4	0
Shihezi	2023	Sep	11	22.6	33.1	14.7	0	Shihezi	2024	Sep	11	18.3	24.5	11.7	0.3
Shihezi	2023	Sep	12	22.8	29.9	15	1	Shihezi	2024	Sep	12	19.4	25.1	15	0.3
Shihezi	2023	Sep	13	19.1	24	15.7	6.1	Shihezi	2024	Sep	13	15.4	22.6	10.4	0
Shihezi	2023	Sep	14	17.2	22.3	13.1	7.5	Shihezi	2024	Sep	14	14.4	19	10.6	0
Shihezi	2023	Sep	15	15	18.6	12.1	15.8	Shihezi	2024	Sep	15	14.8	23.1	7.3	0
Shihezi	2023	Sep	16	16.4	21.8	12.7	0	Shihezi	2024	Sep	16	15.7	24.6	7.5	0
Shihezi	2023	Sep	17	15.2	20.5	9.2	0	Shihezi	2024	Sep	17	17.3	26.3	9.9	0
Shihezi	2023	Sep	18	15.6	24.6	7.3	0	Shihezi	2024	Sep	18	16.4	23.1	13.1	0
Shihezi	2023	Sep	19	17.6	26.4	9.7	0	Shihezi	2024	Sep	19	13.6	22.9	5.1	0
Shihezi	2023	Sep	20	17.3	26.4	9.2	2.1	Shihezi	2024	Sep	20	15.6	25.8	7.2	0
Shihezi	2023	Sep	21	17.3	21.4	14.2	2.1	Shihezi	2024	Sep	21	18.8	27.3	10.7	0
Shihezi	2023	Sep	22	16.2	23.3	10	0.3	Shihezi	2024	Sep	22	19	28.2	11	0
Shihezi	2023	Sep	23	17.3	22.1	13.5	0.3	Shihezi	2024	Sep	23	21.6	28.3	16.2	0
Shihezi	2023	Sep	24	11.2	19.5	9.5	35.2	Shihezi	2024	Sep	24	20.1	28.8	13.4	4.3
Shihezi	2023	Sep	25	11.3	15.9	7.8	0.8	Shihezi	2024	Sep	25	19	25	13	10.8
Shihezi	2023	Sep	26	14.2	22.6	5.1	0	Shihezi	2024	Sep	26	13.3	21.4	11.4	13.9
Shihezi	2023	Sep	27	16	21.1	9.7	0	Shihezi	2024	Sep	27	9.4	13.2	7.8	13.2
Shihezi	2023	Sep	28	14.1	22.5	6	0	Shihezi	2024	Sep	28	9.5	13.8	5.6	0
Shihezi	2023	Sep	29	14.1	23.6	7	0	Shihezi	2024	Sep	29	8.4	14.7	1.7	0
Shihezi	2023	Sep	30	15.1	24.5	7.8	0.4	Shihezi	2024	Sep	30	7.7	16	0.2	0
Shihezi	2023	Oct.	1	17.7	23.5	11.6	0.4	Shihezi	2024	Oct.	1	9.1	18.5	1.3	0
Shihezi	2023	Oct.	2	15.3	24.5	7.2	0	Shihezi	2024	Oct.	2	12.1	22.2	5	0
Shihezi	2023	Oct	3	14.9	24.7	7.7	0	Shihezi	2024	Oct	3	13	22.1	6.1	0
Shihezi	2023	Oct	4	15.8	22.8	8.8	0	Shihezi	2024	Oct	4	15.1	20.1	12.7	0.4
Shihezi	2023	Oct	5	15.6	24.5	7.6	0	Shihezi	2024	Oct	5	12.6	21.3	4.9	0
Shihezi	2023	Oct	6	14.6	25.2	6	0	Shihezi	2024	Oct	6	12.2	21.8	4.9	0
Shihezi	2023	Oct	7	14.8	24.5	7.5	0	Shihezi	2024	Oct	7	16	22.4	12.1	0.4
Shihezi	2023	Oct	8	15.7	25.1	8.3	0	Shihezi	2024	Oct	8	18.3	24.4	13	0.4
Shihezi	2023	Oct	9	17.4	24.3	13.1	0	Shihezi	2024	Oct	9	14.7	23.4	7.3	0
Shihezi	2023	Oct	10	14.8	23.7	7.3	0	Shihezi	2024	Oct	10	14.1	23.6	6.9	0
Shihezi	2023	Oct	11	14.9	25.5	7.7	0	Shihezi	2024	Oct	11	13.6	23.4	6.7	0
Shihezi	2023	Oct	12	14.8	27.4	5.7	0	Shihezi	2024	Oct	12	13.7	21.2	9.7	0
Shihezi	2023	Oct	13	14.9	25.1	7.7	0	Shihezi	2024	Oct	13	13.3	18.7	7.4	0
Shihezi	2023	Oct	14	15	21.6	11.8	3.4	Shihezi	2024	Oct	14	12.3	19.2	6.3	0
Shihezi	2023	Oct	15	10.8	15.2	8.3	3.4	Shihezi	2024	Oct	15	11.1	17	5.3	0
Shihezi	2023	Oct	16	8.3	13.9	2.4	0	Shihezi	2024	Oct	16	10.8	16.3	6.9	0
Shihezi	2023	Oct	17	8.1	16.6	0.6	0	Shihezi	2024	Oct	17	8.8	11.2	7.1	28.7
Shihezi	2023	Oct	18	6.4	16.2	-0.8	0	Shihezi	2024	Oct	18	6.7	9	5.8	21.5
Shihezi	2023	Oct	19	7.9	17.6	0.2	0	Shihezi	2024	Oct	19	6.7	12.8	1.1	0
Shihezi	2023	Oct	20	8.3	18.7	1.2	0	Shihezi	2024	Oct	20	7.4	12.7	5.5	8
Shihezi	2023	Oct	21	9.1	19.6	2.2	0	Shihezi	2024	Oct	21	4.9	11.9	-0.2	0
Shihezi	2023	Oct	22	11.5	22.2	3.7	0	Shihezi	2024	Oct	22	6.5	13.5	1.7	0
Shihezi	2023	Oct	23	11.8	20	5.5	0	Shihezi	2024	Oct	23	8.2	15.4	3	1.3
Shihezi	2023	Oct	24	12.3	16.1	7.8	0	Shihezi	2024	Oct	24	9.7	11.4	8.3	8.7
Shihezi	2023	Oct	25	7.7	16.1	0.8	0	Shihezi	2024	Oct	25	8.3	16.2	2.8	0
Shihezi	2023	Oct	26	7.5	16.5	1.1	0	Shihezi	2024	Oct	26	8.7	13.3	5.3	0
Shihezi	2023	Oct	27	11.8	20	5.5	0	Shihezi	2024	Oct	27	11	17.2	4.6	0
Shihezi	2023	Oct	28	10.8	13.1	9	0	Shihezi	2024	Oct	28	8.3	13.6	2.6	0.3
Shihezi	2023	Oct	29	7	10.7	2.8	0	Shihezi	2024	Oct	29	7.4	11.8	5.7	1.3
Shihezi	2023	Oct	30	8.9	20.7	4.6	0	Shihezi	2024	Oct	30	6.3	8.9	4.1	0.6
Shihezi	2023	Oct	31	10.3	16.3	4.5	2.4	Shihezi	2024	Oct	31	6	10.4	1.9	0
				19.6533			211.6					20.1136			401.2

## Sheet: Fig. 2
2023	20DPA	25DPA	30DPA	35DPA	40DPA	45DPA	50DPA	55DPA		2023	WW-SD217			WD-SD217			WW-XC7			WD-XC7
WW-SD217	0.612	1.2783	1.681	2.2115	2.0058	2.0417	2.2497	2.3657		20DPA	0.63667	0.01333	e	0.637	0.00173	f	0.38333	0.00333	e	0.34	0.02	c
	0.64758	1.2604	1.6433	2.256	2.12972	2.19613	2.2848	2.2182		25DPA	1.26	0.01155	d	1.1122	0.03893	e	0.55667	0.00882	d	0.48667	0.00333	b
	0.653	1.23569	1.6364	2.2035	2.19765	2.1418	2.2814	2.2435		30DPA	1.65333	0.01333	c	1.33977	0.02754	d	0.87667	0.00882	c	0.64	0	a
										35DPA	2.22333	0.01856	ab	1.4662	0.01388	c	0.95667	0.00882	ab	0.66667	0.01453	a
	0.637527	1.25813	1.65357	2.22367	2.11105	2.12654	2.27197	2.2758		40DPA	2.11333	0.05548	b	1.46147	0.000633333	c	0.91333	0.01202	bc	0.65	0.02082	a
										45DPA	2.12667	0.04667	b	1.55308	0.00914	b	0.93	0.01528	abc	0.66	0.02082	a
WD-SD217	20DPA	25DPA	30DPA	35DPA	40DPA	45DPA	50DPA	55DPA		50DPA	2.27	0.01	a	1.61793	0.00415	a	0.96667	0.03667	ab	0.67	0	a
	0.637	1.076	1.3048	1.4832	1.4602	1.56269	1.61	1.6649		55DPA	2.27667	0.04702	a	1.67693	0.00736	a	0.97	0.01	a	0.68	0	a
	0.634	1.0706	1.3204	1.4767	1.4621	1.56175	1.6198	1.6903
	0.64	1.19	1.3941	1.4387	1.4621	1.5348	1.624	1.6756
										2024	WW-SD217			WD-SD217			WW-XC7			WD-XC7
	0.637	1.1122	1.33977	1.4662	1.46147	1.55308	1.61793	1.67693		20DPA	0.74667	0.00882	e	0.72333	0.00333	d	0.41	0.01155	e	0.36667	0.01333	e
										25DPA	1.36667	0.00667	d	1.16333	0.03844	c	0.60667	0.02028	d	0.50333	0.01856	d
WW-XC7	20DPA	25DPA	30DPA	35DPA	40DPA	45DPA	50DPA	55DPA		30DPA	1.75	0.01	c	1.46333	0.11289	b	0.93	0.00577	c	0.80333	0.01856	c
	0.3785	0.5643	0.8794	0.9585	0.925	0.908747	0.9281	0.98292		35DPA	2.37333	0.10171	a	1.95	0.00577	a	1.07667	0.02963	b	0.88667	0.01202	b
	0.3926	0.5359	0.862932	0.97	0.8885	0.959	0.9292	0.9534		40DPA	2.17667	0.08413	b	1.91333	0.02906	a	1.17667	0.04667	ab	0.95	0.00577	ab
	0.382	0.5732	0.8892	0.94	0.92	0.92	1.041	0.98358		45DPA	2.16667	0.02667	b	1.96667	0.02404	a	1.13667	0.03283	ab	0.96333	0.0318	a
										50DPA	2.24333	0.0393	ab	1.96	0.01	a	1.14667	0.05364	ab	0.93667	0.03333	ab
	0.384367	0.5578	0.877177	0.956167	0.911167	0.929249	0.9661	0.9733		55DPA	2.33333	0.02728	ab	1.98	0.02082	a	1.2	0.01155	a	0.99	0.01528	a
WD-XC7	20DPA	25DPA	30DPA	35DPA	40DPA	45DPA	50DPA	55DPA
	0.382	0.4761	0.64305	0.6923	0.6605	0.617129	0.67375	0.67674
	0.32233	0.4886	0.64479	0.6351	0.6792	0.67261	0.6728	0.67716
	0.324	0.485122	0.64491	0.67	0.6109	0.6933	0.6729	0.67775
	0.342777	0.483274	0.64425	0.6658	0.6502	0.661013	0.67315	0.677217
2024
WW-SD217	20DPA	25DPA	30DPA	35DPA	40DPA	45DPA	50DPA	55DPA
	20	25	30	35	40	45	50	55
	0.75612	1.3783	1.7681	2.2115	2.0058	2.1417	2.21547	2.3657
	0.74758	1.3604	1.7433	2.56	2.2814	2.2182	2.3214	2.3497
	0.73205	1.3569	1.7364	2.35	2.2435	2.1418	2.18547	2.2848
	0.74525	1.3652	1.74927	2.37383	2.1769	2.16723	2.24078	2.3334
WD-SD217	20DPA	25DPA	30DPA	35DPA	40DPA	45DPA	50DPA	55DPA
	20	25	30	35	40	45	50	55
	0.72789	1.12771	1.2576	1.94615	1.92472	1.999	1.97467	1.94428
	0.7203	1.11579	1.65427	1.95531	1.9645	1.97667	1.94621	1.98875
	0.7185	1.23548	1.4813	1.93676	1.8613	1.919	1.9.637	2.0124
	0.72223	1.15966	1.46439	1.94607	1.91684	1.96489	1.96044	1.98181
WW-XC7	20DPA	25DPA	30DPA	35DPA	40DPA	45DPA	50DPA	55DPA
	0.4102	0.643	0.94	1.0245	1.2457	1.0897	1.19421	1.2154
	0.3926	0.6108	0.932	1.12458	1.08974	1.2015	1.214	1.1984
	0.4282	0.5732	0.92	1.0895	1.18542	1.12	1.041	1.17562
	0.410333	0.609	0.930667	1.07953	1.17362	1.13707	1.14974	1.19647
WD-XC7	20DPA	25DPA	30DPA	35DPA	40DPA	45DPA	50DPA	55DPA
	0.38422	0.4861	0.84305	0.87142	0.9585	0.89745	0.97375	0.96584
	0.335433	0.48416	0.779	0.91245	0.95351	1.00245	0.9728	1.02354
	0.3758	0.54059	0.791	0.87562	0.94	0.98542	0.8729	0.9847
	0.365151	0.503617	0.80435	0.886497	0.95067	0.961773	0.939817	0.99136

## Sheet: fig. 3
WW-SD217-30DPA	3.828	WD-SD217-30DPA	3.771	WW-SD217-Mature	2.967	WD-SD217-Mature	2.154
WW-SD217-31DPA	3.807	WD-SD217-31DPA	3.73	WW-SD218-Mature	2.97	WD-SD218-Mature	2.3
WW-SD217-32DPA	3.908	WD-SD217-32DPA	3.861	WW-SD219-Mature	2.934	WD-SD219-Mature	2.277
WW-SD217-33DPA	3.982	WD-SD217-33DPA	3.71	WW-SD220-Mature	2.903	WD-SD220-Mature	2.153
WW-SD217-34DPA	3.876	WD-SD217-34DPA	3.68	WW-SD221-Mature	2.942	WD-SD221-Mature	2.497
WW-SD217-35DPA	3.948	WD-SD217-35DPA	3.827	WW-SD222-Mature	3.165	WD-SD222-Mature	2.47
WW-SD217-36DPA	3.938	WD-SD217-36DPA	3.773	WW-SD223-Mature	3.055	WD-SD223-Mature	2.418
WW-SD217-37DPA	3.943	WD-SD217-37DPA	3.665	WW-SD224-Mature	2.903	WD-SD224-Mature	2.354
WW-SD217-38DPA	3.81	WD-SD217-38DPA	3.648	WW-SD225-Mature	2.988	WD-SD225-Mature	2.342
WW-SD217-39DPA	3.962	WD-SD217-39DPA	3.756	WW-SD226-Mature	2.995	WD-SD226-Mature	2.135
WW-SD217-40DPA	4.083	WD-SD217-40DPA	3.655	WW-SD227-Mature	2.942	WD-SD227-Mature	2.154
WW-SD217-41DPA	4.091	WD-SD217-41DPA	3.681	WW-SD228-Mature	2.988	WD-SD228-Mature	2.105
WW-SD217-42DPA	3.882	WD-SD217-42DPA	3.752	WW-SD229-Mature	2.853	WD-SD229-Mature	2.393
WW-SD217-43DPA	4.117	WD-SD217-43DPA	3.701	WW-SD230-Mature	2.909	WD-SD230-Mature	2.294
WW-SD217-44DPA	4.001	WD-SD217-44DPA	3.784	WW-SD231-Mature	2.967	WD-SD231-Mature	2.432
WW-SD217-45DPA	3.8	WD-SD217-45DPA	3.754	WW-SD232-Mature	2.934	WD-SD232-Mature	2.445
				WW-SD233-Mature	3.016	WD-SD233-Mature	2.416
				WW-SD234-Mature	3.074	WD-SD234-Mature	2.49
				WW-SD235-Mature	3.124	WD-SD235-Mature	2.465
						WD-SD236-Mature	2.509
						WD-SD237-Mature	2.441
	3.936		3.73425		2.98047		2.33126

## Sheet: fig. 4
WW-XC7-30DPA	2.445	WD-XC7-30DPA	1.965		WW-XC7-Mature	3.233	WD-XC7-Mature	2.665
WW-XC7-31DPA	2.472	WD-XC7-31DPA	2.024		WW-XC8-Mature	3.18	WD-XC8-Mature	2.766
WW-XC7-32DPA	2.344	WD-XC7-32DPA	2.033		WW-XC9-Mature	3.081	WD-XC9-Mature	2.907
WW-XC7-33DPA	2.336	WD-XC7-33DPA	2.094		WW-XC10-Mature	3.04	WD-XC10-Mature	2.685
WW-XC7-34DPA	2.396	WD-XC7-34DPA	2.104		WW-XC11-Mature	3.286	WD-XC11-Mature	2.598
WW-XC7-35DPA	2.179	WD-XC7-35DPA	2.174		WW-XC12-Mature	3.244	WD-XC12-Mature	2.745
WW-XC7-36DPA	2.254	WD-XC7-36DPA	2.171		WW-XC13-Mature	3.158	WD-XC13-Mature	2.596
WW-XC7-37DPA	2.342	WD-XC7-37DPA	2.124		WW-XC14-Mature	3.073	WD-XC14-Mature	2.697
WW-XC7-38DPA	2.437	WD-XC7-38DPA	1.971		WW-XC15-Mature	3.053	WD-XC15-Mature	2.913
WW-XC7-39DPA	2.336	WD-XC7-39DPA	2.175		WW-XC16-Mature	3.044	WD-XC16-Mature	2.962
WW-XC7-40DPA	2.323	WD-XC7-40DPA	2.171		WW-XC17-Mature	3.046	WD-XC17-Mature	2.664
WW-XC7-41DPA	2.322	WD-XC7-41DPA	2.172		WW-XC18-Mature	3.21	WD-XC18-Mature	2.602
WW-XC7-42DPA	2.342	WD-XC7-42DPA	2.014		WW-XC19-Mature	3.245	WD-XC19-Mature	2.632
WW-XC7-43DPA	2.325	WD-XC7-43DPA	2.144		WW-XC20-Mature	3.183	WD-XC20-Mature	2.59
WW-XC7-44DPA	2.196	WD-XC7-44DPA	2.104		WW-XC21-Mature	3.363	WD-XC21-Mature	2.755
WW-XC7-45DPA	2.141	WD-XC7-45DPA	2.027		WW-XC22-Mature	3.27	WD-XC22-Mature	2.772
WW-XC7-46DPA	2.188	WD-XC7-46DPA	2.153		WW-XC23-Mature	3.242	WD-XC23-Mature	2.828
WW-XC7-47DPA	2.301	WD-XC7-47DPA	2.135		WW-XC24-Mature	3.236	WD-XC24-Mature	2.667
WW-XC7-48DPA	2.354	WD-XC7-48DPA	2.096		WW-XC25-Mature	3.137	WD-XC25-Mature	2.635
					WW-XC26-Mature	3.004	WD-XC26-Mature	2.556
					WW-XC27-Mature	3.062	WD-XC27-Mature	2.654
	2.31753		2.09742			3.17495		2.71995

## Sheet: Fig. 5
2023
WW-SD217	20DPA	384.294	WD-SD217	20DPA	385.475		WW-XC7	20DPA	280.792	WD-XC7	20DPA	265.762		2023
WW-SD217	20DPA	399.491	WD-SD217	20DPA	396.758		WW-XC7	20DPA	303.248	WD-XC7	20DPA	271.958			WW-SD217		WD-SD217				WW-XC7		WD-XC7
WW-SD217	20DPA	401.735	WD-SD217	20DPA	360.595		WW-XC7	20DPA	298.291	WD-XC7	20DPA	291.647		20DPA	395.174	5.47806	380.943	10.6825	20DPA	294.11	6.81127	276.456	7.80351
WW-SD217	25DPA	703.62	WD-SD217	25DPA	647.722		WW-XC7	25DPA	522.547	WD-XC7	25DPA	458.813		20DPA	695.198	4.61133	655.944	22.3233	20DPA	519.155	1.91066	451.446	9.67773
WW-SD217	25DPA	687.731	WD-SD217	25DPA	622.051		WW-XC7	25DPA	518.983	WD-XC7	25DPA	463.264		25DPA	867.65	8.15757	762.106	7.42653	25DPA	679.829	6.33734	560.746	3.87051
WW-SD217	25DPA	694.243	WD-SD217	25DPA	698.059		WW-XC7	25DPA	515.935	WD-XC7	25DPA	432.262		30DPA	927.342	5.55119	804.68	9.73462	30DPA	682.758	17.4035	613.843	4.28598
WW-SD217	30DPA	882.444	WD-SD217	30DPA	758.281		WW-XC7	30DPA	679.57	WD-XC7	30DPA	568.426		40DPA	933.643	4.51369	816.924	1.01478	40DPA	711.658	6.32988	613.686	4.55141
WW-SD217	30DPA	854.296	WD-SD217	30DPA	751.588		WW-XC7	30DPA	690.933	WD-XC7	30DPA	556.066
WW-SD217	30DPA	866.209	WD-SD217	30DPA	776.447		WW-XC7	30DPA	668.984	WD-XC7	30DPA	557.747
WW-SD217	40DPA	918.258	WD-SD217	40DPA	797.94		WW-XC7	40DPA	687.588	WD-XC7	40DPA	612.018
WW-SD217	40DPA	937.412	WD-SD217	40DPA	823.868		WW-XC7	40DPA	710.195	WD-XC7	40DPA	622.009
WW-SD217	40DPA	926.357	WD-SD217	40DPA	792.231		WW-XC7	40DPA	650.491	WD-XC7	40DPA	607.502		2024
WW-SD217	50DPA	924.816	WD-SD217	50DPA	818.754		WW-XC7	50DPA	703.754	WD-XC7	50DPA	617.703			WW-SD217		WD-SD217			WW-XC7		WD-XC7
WW-SD217	50DPA	936.416	WD-SD217	50DPA	816.77		WW-XC7	50DPA	724.174	WD-XC7	50DPA	618.751		20DPA	444.885	12.5288	419.765	9.95853	20DPA	319.444	5.90375	294.122	3.35557
WW-SD217	50DPA	939.696	WD-SD217	50DPA	815.249		WW-XC7	50DPA	707.046	WD-XC7	50DPA	604.603		25DPA	765.754	2.81822	742.446	8.26447	20DPA	559.488	11.3267	472.446	5.3555
														30DPA	933.682	9.90091	860.746	3.87051	25DPA	693.496	4.12613	576.746	5.93586
														40DPA	965.493	4.57009	881.384	5.65788	30DPA	690.424	10.6901	636.51	4.37306
														50DPA	982.947	2.12213	913.686	4.55141	40DPA	756.658	7.81551	660.352	7.88049
2024
WW-SD217	20DPA	461.071	WD-SD217	20DPA	438.28		WW-XC7	20DPA	321.792	WD-XC7	20DPA	300.762
WW-SD217	20DPA	420.226	WD-SD217	20DPA	416.865		WW-XC7	20DPA	308.248	WD-XC7	20DPA	289.958
WW-SD217	20DPA	453.356	WD-SD217	20DPA	404.15		WW-XC7	20DPA	328.291	WD-XC7	20DPA	291.647
WW-SD217	25DPA	770.757	WD-SD217	25DPA	758.813		WW-XC7	25DPA	542.547	WD-XC7	25DPA	481.813
WW-SD217	25DPA	765.5	WD-SD217	25DPA	736.264		WW-XC7	25DPA	580.983	WD-XC7	25DPA	463.264
WW-SD217	25DPA	761.004	WD-SD217	25DPA	732.262		WW-XC7	25DPA	554.935	WD-XC7	25DPA	472.262
WW-SD217	30DPA	921.55	WD-SD217	30DPA	868.426		WW-XC7	30DPA	701.57	WD-XC7	30DPA	588.426
WW-SD217	30DPA	953.302	WD-SD217	30DPA	856.066		WW-XC7	30DPA	690.933	WD-XC7	30DPA	569.066
WW-SD217	30DPA	926.195	WD-SD217	30DPA	857.747		WW-XC7	30DPA	687.984	WD-XC7	30DPA	572.747
WW-SD217	40DPA	974.474	WD-SD217	40DPA	871.202		WW-XC7	40DPA	687.588	WD-XC7	40DPA	645.018
WW-SD217	40DPA	959.531	WD-SD217	40DPA	882.201		WW-XC7	40DPA	710.195	WD-XC7	40DPA	634.009
WW-SD217	40DPA	962.474	WD-SD217	40DPA	890.75		WW-XC7	40DPA	673.491	WD-XC7	40DPA	630.502
WW-SD217	50DPA	982.474	WD-SD217	50DPA	917.703		WW-XC7	50DPA	754.754	WD-XC7	50DPA	667.703
WW-SD217	50DPA	979.531	WD-SD217	50DPA	918.751		WW-XC7	50DPA	744.174	WD-XC7	50DPA	668.751
WW-SD217	50DPA	986.836	WD-SD217	50DPA	904.603		WW-XC7	50DPA	771.046	WD-XC7	50DPA	644.603

## Sheet: Fig. 6
2023
WW-SD217	20DPA	16.5656	WD-SD217	20DPA	15.5685	WW-XC7	20DPA	13.9846	WD-XC7	20DPA	13.267		2023	WW-SD217		WD-SD217				WW-XC7		WD-XC7
WW-SD217	20DPA	16.8972	WD-SD217	20DPA	15.7351	WW-XC7	20DPA	14.6966	WD-XC7	20DPA	13.199		20DPA	16.6073	0.27141	15.4757	0.31609		20DPA	14.6165	0.59586	13.278	0.08511
WW-SD217	20DPA	16.3592	WD-SD217	20DPA	15.1236	WW-XC7	20DPA	15.1682	WD-XC7	20DPA	13.3681		25DPA	12.3645	0.1521	9.05415	0.31576		25DPA	11.5394	0.18709	9.05415	0.31576
WW-SD217	25DPA	12.4799	WD-SD217	25DPA	9.27772	WW-XC7	25DPA	11.6695	WD-XC7	25DPA	9.27772		30DPA	7.70618	0.45678	6.16407	0.15978		30DPA	6.41627	0.28732	5.54277	0.24155
WW-SD217	25DPA	12.1921	WD-SD217	25DPA	8.69293	WW-XC7	25DPA	11.325	WD-XC7	25DPA	8.69293		40DPA	6.77881	0.88093	4.9896	0.05425		40DPA	5.29714	0.39606	4.3627	0.1332
WW-SD217	25DPA	12.4214	WD-SD217	25DPA	9.19179	WW-XC7	25DPA	11.6236	WD-XC7	25DPA	9.19179		50DPA	5.19376	0.12811	4.78852	0.57065		50DPA	4.37502	0.07793	3.67712	0.25131
WW-SD217	30DPA	7.77558	WD-SD217	30DPA	6.19297	WW-XC7	30DPA	6.70023	WD-XC7	30DPA	5.31949
WW-SD217	30DPA	8.12429	WD-SD217	30DPA	6.30743	WW-XC7	30DPA	6.42287	WD-XC7	30DPA	5.50965
WW-SD217	30DPA	7.21867	WD-SD217	30DPA	5.99182	WW-XC7	30DPA	6.1257	WD-XC7	30DPA	5.79917		2024	WW-SD217		WD-SD217				WW-XC7		WD-XC7
WW-SD217	40DPA	5.93523	WD-SD217	40DPA	5.02092	WW-XC7	40DPA	5.03322	WD-XC7	40DPA	4.5129		20DPA	17.5465	0.12178	15.2691	0.21416		20DPA	15.9333	0.35419	13.8278	0.07054
WW-SD217	40DPA	7.69286	WD-SD217	40DPA	4.92697	WW-XC7	40DPA	5.75255	WD-XC7	40DPA	4.31625		25DPA	13.011	0.28302	12.0938	0.33584		25DPA	12.0938	0.33584	9.69841	0.10344
WW-SD217	40DPA	6.70833	WD-SD217	40DPA	5.02092	WW-XC7	40DPA	5.10565	WD-XC7	40DPA	4.25894		30DPA	8.05203	0.30969	6.65766	0.11824		30DPA	6.65766	0.11824	5.85364	0.23912
WW-SD217	50DPA	5.08583	WD-SD217	50DPA	5.36151	WW-XC7	50DPA	4.31874	WD-XC7	50DPA	3.68394		40DPA	7.09049	0.62324	5.49841	0.18584		40DPA	5.49841	0.18584	4.55435	0.06971
WW-SD217	50DPA	5.16011	WD-SD217	50DPA	4.7838	WW-XC7	50DPA	4.34235	WD-XC7	50DPA	3.92495		50DPA	5.60098	0.125	4.60047	0.14682		50DPA	4.60047	0.14682	4.00991	0.07351
WW-SD217	50DPA	5.33533	WD-SD217	50DPA	4.22024	WW-XC7	50DPA	4.46397	WD-XC7	50DPA	3.42247
2024
WW-SD217	20DPA	17.7241	WD-SD217	20DPA	15.3196	WW-XC7	20DPA	15.3196	WD-XC7	20DPA	13.7432
WW-SD217	20DPA	17.3133	WD-SD217	20DPA	14.8754	WW-XC7	20DPA	14.8754	WD-XC7	20DPA	13.9679
WW-SD217	20DPA	17.6022	WD-SD217	20DPA	15.6121	WW-XC7	20DPA	15.6121	WD-XC7	20DPA	13.7722
WW-SD217	25DPA	13.07	WD-SD217	25DPA	12.5384	WW-XC7	25DPA	12.5384	WD-XC7	25DPA	9.52663
WW-SD217	25DPA	12.4939	WD-SD217	25DPA	11.4355	WW-XC7	25DPA	11.4355	WD-XC7	25DPA	9.68443
WW-SD217	25DPA	13.469	WD-SD217	25DPA	12.3074	WW-XC7	25DPA	12.3074	WD-XC7	25DPA	9.88416
WW-SD217	30DPA	8.16304	WD-SD217	30DPA	6.89076	WW-XC7	30DPA	6.89076	WD-XC7	30DPA	5.46577
WW-SD217	30DPA	8.52424	WD-SD217	30DPA	6.57557	WW-XC7	30DPA	6.57557	WD-XC7	30DPA	5.80529
WW-SD217	30DPA	7.4688	WD-SD217	30DPA	6.50665	WW-XC7	30DPA	6.50665	WD-XC7	30DPA	6.28986
WW-SD217	40DPA	5.93523	WD-SD217	40DPA	5.13646	WW-XC7	40DPA	5.13646	WD-XC7	40DPA	4.5129
WW-SD217	40DPA	8.07346	WD-SD217	40DPA	5.75255	WW-XC7	40DPA	5.75255	WD-XC7	40DPA	4.45979
WW-SD217	40DPA	7.26277	WD-SD217	40DPA	5.60621	WW-XC7	40DPA	5.60621	WD-XC7	40DPA	4.69037
WW-SD217	50DPA	5.85096	WD-SD217	50DPA	4.89387	WW-XC7	50DPA	4.89387	WD-XC7	50DPA	3.86453
WW-SD217	50DPA	5.47304	WD-SD217	50DPA	4.44357	WW-XC7	50DPA	4.44357	WD-XC7	50DPA	4.10158
WW-SD217	50DPA	5.47896	WD-SD217	50DPA	4.46397	WW-XC7	50DPA	4.46397	WD-XC7	50DPA	4.06361

## Sheet: Fig. 7
2023													2023
WW-SD217	20DPA	2.3433	WD-SD217	20DPA	4.33973	WW-XC7	20DPA	2.00833	WD-XC7	20DPA	3.64645			WW-SD217		WD-SD217			WW-XC7		WD-XC7
WW-SD217	20DPA	2.3793	WD-SD217	20DPA	4.86313	WW-XC7	20DPA	1.96845	WD-XC7	20DPA	3.61118		20DPA	2.00239	0.0314	3.6418	0.02858	20DPA	2.37589	0.03102	4.68866	0.30218
WW-SD217	20DPA	2.40507	WD-SD217	20DPA	4.86313	WW-XC7	20DPA	2.0304	WD-XC7	20DPA	3.66777		25DPA	1.93952	0.00706	3.30444	0.06488	25DPA	2.37589	0.03102	4.12855	0.31413
WW-SD217	25DPA	2.3433	WD-SD217	25DPA	4.41842	WW-XC7	25DPA	1.94742	WD-XC7	25DPA	3.31042		30DPA	0.99477	0.09822	2.53879	0.21253	30DPA	1.94085	0.01818	3.93344	0.10001
WW-SD217	25DPA	2.3793	WD-SD217	25DPA	3.79478	WW-XC7	25DPA	1.93383	WD-XC7	25DPA	3.36613		40DPA	0.67537	0.0173	1.59936	0.12551	40DPA	1.6773	0.07759	3.42963	0.05758
WW-SD217	25DPA	2.40507	WD-SD217	25DPA	4.17246	WW-XC7	25DPA	1.93729	WD-XC7	25DPA	3.23678		50DPA	0.63749	0.03265	1.48271	0.04976	50DPA	1.62936	0.01047	3.37665	0.09818
WW-SD217	30DPA	1.94913	WD-SD217	30DPA	3.83212	WW-XC7	30DPA	0.89248	WD-XC7	30DPA	2.50087
WW-SD217	30DPA	1.95342	WD-SD217	30DPA	4.03208	WW-XC7	30DPA	1.08833	WD-XC7	30DPA	2.76772		2024
WW-SD217	30DPA	1.92	WD-SD217	30DPA	3.93613	WW-XC7	30DPA	1.00349	WD-XC7	30DPA	2.34778			WW-SD217		WD-SD217			WW-XC7		WD-XC7
WW-SD217	40DPA	1.62764	WD-SD217	40DPA	3.48928	WW-XC7	40DPA	0.674	WD-XC7	40DPA	1.56617		20DPA	2.58306	0.00687	3.20675	0.05998	20DPA	2.7072	0.05808	4.36697	0.06193
WW-SD217	40DPA	1.76671	WD-SD217	40DPA	3.42523	WW-XC7	40DPA	0.69332	WD-XC7	40DPA	1.73813		25DPA	2.05321	0.06433	3.11265	0.0141	25DPA	2.56	0.04173	3.81614	0.05213
WW-SD217	40DPA	1.63755	WD-SD217	40DPA	3.37437	WW-XC7	40DPA	0.6588	WD-XC7	40DPA	1.49378		30DPA	1.33798	0.07737	2.82431	0.03202	30DPA	2.20427	0.10815	3.47308	0.12923
WW-SD217	50DPA	1.64049	WD-SD217	50DPA	3.32572	WW-XC7	50DPA	0.6091	WD-XC7	50DPA	1.45102		40DPA	1.09089	0.01116	2.16991	0.10487	40DPA	2.1834	0.09584	3.05819	0.13434
WW-SD217	50DPA	1.62789	WD-SD217	50DPA	3.3144	WW-XC7	50DPA	0.67317	WD-XC7	50DPA	1.54006		50DPA	0.8784	0.03396	1.93598	0.10476	50DPA	2.15961	0.01991	2.91366	0.04277
WW-SD217	50DPA	1.61971	WD-SD217	50DPA	3.48983	WW-XC7	50DPA	0.63021	WD-XC7	50DPA	1.45704
2024
WW-SD217	20DPA	2.57416	WD-SD217	20DPA	3.32346	WW-XC7	20DPA	2.81923	WD-XC7	20DPA	4.33861
WW-SD217	20DPA	2.59656	WD-SD217	20DPA	3.1244	WW-XC7	20DPA	2.67777	WD-XC7	20DPA	4.48558
WW-SD217	20DPA	2.57844	WD-SD217	20DPA	3.1724	WW-XC7	20DPA	2.6246	WD-XC7	20DPA	4.27674
WW-SD217	25DPA	2.04987	WD-SD217	25DPA	3.11662	WW-XC7	25DPA	2.4766	WD-XC7	25DPA	3.71903
WW-SD217	25DPA	2.16626	WD-SD217	25DPA	3.08648	WW-XC7	25DPA	2.59885	WD-XC7	25DPA	3.89755
WW-SD217	25DPA	1.9435	WD-SD217	25DPA	3.13485	WW-XC7	25DPA	2.60456	WD-XC7	25DPA	3.83183
WW-SD217	30DPA	1.37286	WD-SD217	30DPA	2.82941	WW-XC7	30DPA	2.32473	WD-XC7	30DPA	3.21461
WW-SD217	30DPA	1.18998	WD-SD217	30DPA	2.87703	WW-XC7	30DPA	1.98847	WD-XC7	30DPA	3.60232
WW-SD217	30DPA	1.45111	WD-SD217	30DPA	2.76648	WW-XC7	30DPA	2.29962	WD-XC7	30DPA	3.60232
WW-SD217	40DPA	1.10214	WD-SD217	40DPA	2.1375	WW-XC7	40DPA	2.0244	WD-XC7	40DPA	3.2729
WW-SD217	40DPA	1.06857	WD-SD217	40DPA	2.36558	WW-XC7	40DPA	2.17019	WD-XC7	40DPA	2.81095
WW-SD217	40DPA	1.10196	WD-SD217	40DPA	2.00665	WW-XC7	40DPA	2.35561	WD-XC7	40DPA	3.09071
WW-SD217	50DPA	0.81213	WD-SD217	50DPA	2.1411	WW-XC7	50DPA	2.12098	WD-XC7	50DPA	2.83861
WW-SD217	50DPA	0.89867	WD-SD217	50DPA	1.79645	WW-XC7	50DPA	2.18732	WD-XC7	50DPA	2.98673
WW-SD217	50DPA	0.92442	WD-SD217	50DPA	1.87041	WW-XC7	50DPA	2.17052	WD-XC7	50DPA	2.91565

## Sheet: Fig. 8
	SD217						XC7
		GhSuSyA	GhSuSyB	GhSuSyC	GhSuSyD		GhSuSyA	GhSuSyB	GhSuSyC	GhSuSyD		独立样本检验	20DPA											独立样本检验
WW	20DPA	1.29965	0.4003	4.33753	0.20522		1.54385	0.74353	5.75741	0.7454				方差方程的 Levene 检验		均值方程的 t 检验										方差方程的 Levene 检验		均值方程的 t 检验
WW	20DPA	1.47626	0.37037	6.24256	0.11948		1.40481	0.79082	5.71985	1.05273				F	Sig.	t	df	Sig.(双侧)	均值差值	标准误差值	差分的 95% 置信区间					F	Sig.	t	df	Sig.(双侧)	均值差值	标准误差值	差分的 95% 置信区间
WW	20DPA	1.20708	0.32826	6.3101	0.09459		1.61551	0.78868	6.99437	1.15352											下限	上限											下限	上限
WW	25DPA	2.42111	1.58123	3.29038	1.56005		4.85511	0.84192	5.13069	3.04824		GhSuSyA	假设方差相等	2.322	0.202	5.988	4	0.004	0.508037	0.0848466	0.272465	0.743609		GhSuSyA	假设方差相等	1.34	0.311	-9.656	4	0.001	-0.6736	0.0697623	-0.867291	-0.479909
WW	25DPA	2.42655	1.39568	4.11542	1.09262		4.67388	0.85253	4.98142	2.49728			假设方差不相等			5.988	2.604	0.014	0.508037	0.0848466	0.213266	0.802808			假设方差不相等			-9.656	3.014	0.002	-0.6736	0.0697623	-0.895053	-0.452147
WW	25DPA	2.52951	1.54165	2.99271	1.29943		4.16852	0.77266	4.65854	2.69449		GhSuSyB	假设方差相等	1.091	0.355	2.071	4	0.107	0.0952867	0.0460021	-0.0324356	0.223009		GhSuSyB	假设方差相等	1.099	0.354	-15.381	4	0	-0.456573	0.0296846	-0.538991	-0.374156
													假设方差不相等			2.071	2.974	0.131	0.0952867	0.0460021	-0.0518402	0.242414			假设方差不相等			-15.381	3.3	0	-0.456573	0.0296846	-0.546359	-0.366787
WD	20DPA	0.88115	0.33743	2.88897	0.06982		0.83394	0.30435	2.02651	0.23173		GhSuSyC	假设方差相等	11.666	0.027	4.235	4	0.013	2.76363	0.652514	0.95196	4.5753		GhSuSyC	假设方差相等	8.466	0.044	-9.617	4	0.001	-4.14333	0.430853	-5.33957	-2.94709
WD	20DPA	0.78145	0.27943	2.7041	0.04833		0.80013	0.28211	1.83206	0.19783			假设方差不相等			4.235	2.074	0.048	2.76363	0.652514	0.0499027	5.47736			假设方差不相等			-9.617	2.234	0.007	-4.14333	0.430853	-5.82273	-2.46393
WD	20DPA	0.79628	0.19621	3.00623	0.04253		0.9093	0.36685	2.18307	0.22288		GhSuSyD	假设方差相等	5.95	0.071	2.497	4	0.067	0.0862033	0.0345206	-0.0096411	0.182048		GhSuSyD	假设方差相等	8.71	0.042	-6.223	4	0.003	-0.766403	0.123159	-1.10835	-0.424459
WD	25DPA	0.96823	0.88115	0.96823	0.21837		2.84636	0.36438	2.71818	0.51473			假设方差不相等			2.497	2.245	0.116	0.0862033	0.0345206	-0.0478478	0.220254			假设方差不相等			-6.223	2.027	0.024	-0.766403	0.123159	-1.28952	-0.243287
WD	25DPA	1.06411	0.78145	1.06411	0.18881		2.75408	0.39839	2.65117	0.43781
WD	25DPA	0.99015	0.79628	0.99015	0.19289		2.61777	0.34927	2.79762	0.56172		独立样本检验	25DPA
														方差方程的 Levene 检验		均值方程的 t 检验								独立样本检验
														F	Sig.	t	df	Sig.(双侧)	均值差值	标准误差值	差分的 95% 置信区间					方差方程的 Levene 检验		均值方程的 t 检验
																					下限	上限				F	Sig.	t	df	Sig.(双侧)	均值差值	标准误差值	差分的 95% 置信区间
												GhSuSyA	假设方差相等	0.316	0.604	-31.792	4	0	-1.45156	0.0456584	-1.57833	-1.32479											下限	上限
													假设方差不相等			-31.792	3.857	0	-1.45156	0.0456584	-1.58021	-1.32291		GhSuSyA	假设方差相等	4.098	0.113	-8.46	4	0.001	-1.82643	0.215895	-2.42585	-1.22701
												GhSuSyB	假设方差相等	1.798	0.251	-10.66	4	0	-0.68656	0.0644056	-0.865379	-0.507741			假设方差不相等			-8.46	2.413	0.008	-1.82643	0.215895	-2.61838	-1.03449
													假设方差不相等			-10.66	3.11	0.002	-0.68656	0.0644056	-0.887483	-0.485637		GhSuSyB	假设方差相等	1.817	0.249	-15.602	4	0	-0.45169	0.0289506	-0.53207	-0.37131
												GhSuSyC	假设方差相等	8.121	0.046	-7.295	4	0.002	-2.45867	0.337056	-3.39449	-1.52286			假设方差不相等			-15.602	3.209	0	-0.45169	0.0289506	-0.540522	-0.362858
													假设方差不相等			-7.295	2.03	0.018	-2.45867	0.337056	-3.88867	-1.02868		GhSuSyC	假设方差相等	3.686	0.127	-15.116	4	0	-2.20123	0.145623	-2.60554	-1.79691
												GhSuSyD	假设方差相等	4.292	0.107	-8.243	4	0.001	-1.11734	0.135549	-1.49369	-0.740999			假设方差不相等			-15.116	2.366	0.002	-2.20123	0.145623	-2.74349	-1.65897
													假设方差不相等			-8.243	2.019	0.014	-1.11734	0.135549	-1.69541	-0.539272		GhSuSyD	假设方差相等	4.027	0.115	-13.573	4	0	-2.24192	0.165171	-2.7005	-1.78333
																									假设方差不相等			-13.573	2.2	0.004	-2.24192	0.165171	-2.89405	-1.58979

## Sheet: Fig. 9
	SD217						XC7
		GhCes4	GhCes7	GhCes8				GhCes4	GhCes7	GhCes8		独立样本检验													独立样本检验
WW	20DPA	1.83401	2.10672	2.61172		WW	20DPA	2.2974	3.22657	3.73213				方差方程的 Levene 检验		均值方程的 t 检验											方差方程的 Levene 检验		均值方程的 t 检验
WW	20DPA	1.89868	1.83401	2.59368		WW	20DPA	2.36199	3.13834	3.83706				F	Sig.	t	df	Sig.(双侧)	均值差值	标准误差值	差分的 95% 置信区间						F	Sig.	t	df	Sig.(双侧)	均值差值	标准误差值	差分的 95% 置信区间
WW	20DPA	1.83401	1.48968	2.30537		WW	20DPA	2.17347	3.78423	3.83706											下限	上限												下限	上限
WW	25DPA	2.05623	2.01391	2.82843		WW	25DPA	2.46229	3.75809	4.65893		GhCes4	假设方差相等	2.066	0.224	-25.117	4	0	-1.07381	0.0427525	-1.19251	-0.955107			GhCes4	假设方差相等	0.005	0.947	-18.003	4	0	-1.39167	0.0773031	-1.6063	-1.17704
WW	25DPA	2.05623	2.14355	3.03143		WW	25DPA	2.02792	3.4822	4.53154			假设方差不相等			-25.117	3.222	0	-1.07381	0.0427525	-1.20472	-0.942895				假设方差不相等			-18.003	3.998	0	-1.39167	0.0773031	-1.60635	-1.17699
WW	25DPA	1.7411	2.2974	3.16017		WW	25DPA	2.04202	3.41054	4.59479		GhCes7	假设方差相等	1.659	0.267	-4.669	4	0.01	-0.888617	0.190305	-1.41699	-0.360244			GhCes7	假设方差相等	8.956	0.04	-11.322	4	0	-2.32856	0.20566	-2.89956	-1.75756
													假设方差不相等			-4.669	2.535	0.027	-0.888617	0.190305	-1.56214	-0.215094				假设方差不相等			-11.322	2.138	0.006	-2.32856	0.20566	-3.16096	-1.49616
WD	20DPA	0.74484	0.8556	1.5966		WD	20DPA	0.80107	0.97942	1.90528		GhCes8	假设方差相等	5.685	0.076	-9.277	4	0.001	-0.97827	0.105452	-1.27105	-0.685488			GhCes8	假设方差相等	0.163	0.707	-30.531	4	0	-1.81015	0.0592896	-1.97476	-1.64553
WD	20DPA	0.8556	0.8556	1.48968		WD	20DPA	0.87055	1.08975	2.07053			假设方差不相等			-9.277	2.507	0.005	-0.97827	0.105452	-1.35443	-0.602109				假设方差不相等			-30.531	3.662	0	-1.81015	0.0592896	-1.98094	-1.63936
WD	20DPA	0.74484	1.05336	1.48968		WD	20DPA	0.98623	1.09429	2
WD	25DPA	0.93735	0.93735	1.87471		WD	25DPA	1.10957	1.6245	1.86607
WD	25DPA	0.93735	1.15402	1.74917		WD	25DPA	1.03526	1.51572	1.97247		独立样本检验
WD	25DPA	0.76137	1.32562	1.77358		WD	25DPA	1.10957	1.51572	2				方差方程的 Levene 检验		均值方程的 t 检验									独立样本检验
														F	Sig.	t	df	Sig.(双侧)	均值差值	标准误差值	差分的 95% 置信区间						方差方程的 Levene 检验		均值方程的 t 检验
																					下限	上限					F	Sig.	t	df	Sig.(双侧)	均值差值	标准误差值	差分的 95% 置信区间
												GhCes4	假设方差相等	2.378	0.198	-8.914	4	0.001	-1.0725	0.120312	-1.40654	-0.738456												下限	上限
													假设方差不相等			-8.914	3.137	0.002	-1.0725	0.120312	-1.44611	-0.698887			GhCes4	假设方差相等	10.524	0.032	-7.554	4	0.002	-1.09261	0.144635	-1.49418	-0.691039
												GhCes7	假设方差相等	0.249	0.644	-7.283	4	0.002	-1.01262	0.139042	-1.39867	-0.62658				假设方差不相等			-7.554	2.121	0.014	-1.09261	0.144635	-1.68217	-0.503048
													假设方差不相等			-7.283	3.659	0.003	-1.01262	0.139042	-1.4133	-0.61195			GhCes7	假设方差相等	4.587	0.099	-17.845	4	0	-1.9983	0.111979	-2.3092	-1.68739
												GhCes8	假设方差相等	1.896	0.241	-11.619	4	0	-1.20752	0.103928	-1.49607	-0.918973				假设方差不相等			-17.845	2.462	0.001	-1.9983	0.111979	-2.40301	-1.59358
													假设方差不相等			-11.619	2.618	0.003	-1.20752	0.103928	-1.56731	-0.847733			GhCes8	假设方差相等	0.171	0.7	-48.202	4	0	-2.64891	0.0549539	-2.80148	-2.49633
																										假设方差不相等			-48.202	3.957	0	-2.64891	0.0549539	-2.80214	-2.49567

## Sheet: Fig. 10
	SD217						XC7
		GhKAS	GhLACS	GhFAR	GhWSD		GhKAS	GhLACS	GhFAR	GhWSD		Independent samples test												Independent samples test
WW	20DPA	1.382	0.974	1.38014	0.53		1.515	0.265	0.23596	0.35				Levene's test for the equality of variances equation		t-test of the mean equation										Levene's test for the equality of variances equation		t-test of the mean equation
WW	20DPA	1.594	0.775	1.66075	0.43		1.26	0.251	0.25225	0.21				F	Sig.	t	df	Sig. (Two-tailed)	Mean Difference	Standard Error	Value 95% Confidence Interval of the Difference					F	Sig.	t	df	Sig. (Two-tailed)	Mean Difference	Standard Error	Value 95% Confidence Interval of the Difference
WW	20DPA	1.671	0.798	1.61278	0.38		1.618	0.189	0.25055	0.34											Lower limit	Upper limit											Lower limit	Upper limit
WW	25DPA	0.908	0.266	0.1728	0.19		0.996	0.04	0.0048	0.01		GhKAS	Assume equal variances.	0.951	0.385	5.98	4	0.004	0.610813	0.102142	0.327222	0.894405		GhKAS	Assume equal variances.	6.503	0.063	10.034	4	0.001	1.079	0.107531	0.780445	1.37755
WW	25DPA	0.889	0.21	0.248	0.14		0.916	0.048	0.01972	0.03			Assume unequal variances.			5.98	3.373	0.007	0.610813	0.102142	0.305155	0.916471			Assume unequal variances.			10.034	2.085	0.009	1.079	0.107531	0.633955	1.52405
WW	25DPA	0.858	0.32	0.12803	0.18		0.744	0.068	0.01673	0.04		GhLACS	Assume equal variances.	4.527	0.1	7.442	4	0.002	0.501787	0.067427	0.314579	0.688994		GhLACS	Assume equal variances.	0.428	0.548	10.038	4	0.001	0.29781	0.0296696	0.215434	0.380186
													Assume unequal variances.			7.442	2.59	0.008	0.501787	0.067427	0.266654	0.736919			Assume unequal variances.			10.038	3.784	0.001	0.29781	0.0296696	0.213545	0.382075
WD	20DPA	2.26577	1.39474	2.34235	0.85263		2.54912	0.50348	0.89678	0.56644		GhFAR	Assume equal variances.	0.01	0.925	7.251	4	0.002	0.94842	0.130793	0.585279	1.31156		GhFAR	Assume equal variances.	12.426	0.024	11.436	4	0	0.55423	0.0484643	0.419671	0.688789
WD	20DPA	2.08493	1.34723	2.47711	0.73713		2.51403	0.52851	0.74896	0.40895			Assume unequal variances.			7.251	3.941	0.002	0.94842	0.130793	0.583135	1.31371			Assume unequal variances.			11.436	2.046	0.007	0.55423	0.0484643	0.350137	0.758323
WD	20DPA	2.12874	1.31039	2.67947	0.82145		2.56685	0.56644	0.75571	0.69255		GhWSD	Assume equal variances.	0.205	0.674	6.378	4	0.003	0.35707	0.0559873	0.201625	0.512516		GhWSD	Assume equal variances.	0.669	0.459	2.734	4	0.052	0.25598	0.0936114	-0.003927	0.515887
WD	25DPA	1.72907	0.76844	0.29402	0.24316		1.27456	0.07032	0.01808	0.05913			Assume unequal variances.			6.378	3.781	0.004	0.35707	0.0559873	0.198009	0.516131			Assume unequal variances.			2.734	3.107	0.069	0.25598	0.0936114	-0.036189	0.548149
WD	25DPA	1.71713	0.5	0.36668	0.20877		1.28343	0.06164	0.01859	0.05594
WD	25DPA	1.76524	0.6783	0.31625	0.23488		1.25701	0.06839	0.02524	0.06381		Independent samples test
														Levene's test for the equality of variances equation		t-test of the mean equation								Independent samples test
														F	Sig.	t	df	Sig. (Two-tailed)	Mean Difference	Standard Error	Value 95% Confidence Interval of the Difference					Levene's test for the equality of variances equation		t-test of the mean equation
																					Lower limit	Upper limit				F	Sig.	t	df	Sig. (Two-tailed)	Mean Difference	Standard Error	Value 95% Confidence Interval of the Difference
												GhKAS	Assume equal variances.	0.006	0.94	41.505	4	0	0.852147	0.020531	0.795143	0.90915											Lower limit	Upper limit
													Assume unequal variances.			41.505	4	0	0.852147	0.020531	0.795142	0.909151		GhKAS	Assume equal variances.	6.479	0.064	5.168	4	0.007	0.386333	0.0747487	0.178798	0.593869
												GhLACS	Assume equal variances.	2.401	0.196	4.511	4	0.011	0.38358	0.0850255	0.147511	0.619649			Assume unequal variances.			5.168	2.044	0.034	0.386333	0.0747487	0.0712032	0.701464
													Assume unequal variances.			4.511	2.632	0.027	0.38358	0.0850255	0.0902628	0.676897		GhLACS	Assume equal variances.	3.883	0.12	1.693	4	0.166	0.0147833	0.0087325	-0.0094621	0.0390287
												GhFAR	Assume equal variances.	0.689	0.453	3.474	4	0.025	0.142707	0.0410752	0.0286638	0.25675			Assume unequal variances.			1.693	2.396	0.212	0.0147833	0.0087325	-0.0174285	0.0469952
													Assume unequal variances.			3.474	3.321	0.034	0.142707	0.0410752	0.0188471	0.266566		GhFAR	Assume equal variances.	2.345	0.2	1.348	4	0.249	0.0068867	0.0051078	-0.007295	0.0210683
												GhWSD	Assume equal variances.	0.854	0.408	3.193	4	0.033	0.0589367	0.0184586	0.0076874	0.110186			Assume unequal variances.			1.348	2.961	0.271	0.0068867	0.0051078	-0.0094894	0.0232628
													Assume unequal variances.			3.193	3.519	0.04	0.0589367	0.0184586	0.0048039	0.113069		GhWSD	Assume equal variances.	3.984	0.117	3.618	4	0.022	0.03296	0.0091105	0.0076653	0.0582547
																									Assume unequal variances.			3.618	2.267	0.057	0.03296	0.0091105	-0.0021259	0.0680459

[truncated: 1 more sheets: Fig. 11]
